# Supplementary material for: Adherence to Lifestyle Recommendations for Bone Health in Older Adults with and without Osteoporosis: Cross-Sectional Results of the OUTDOOR ACTIVE Study
Source: Nutrients. 2022 Jun 14;14(12):2463. doi: 10.3390/nu14122463 (PMC9228189; doi:10.3390/nu14122463)
Supplement: Supplementary file 1 [file nutrients-14-02463-s001.zip]

Archive with 1 entries (1 files):
- nutrients-1731609-supplementary.pdf
